# Supplementary material for: Simple Point-of-Care Nucleic Acid Amplification Test for Rapid SARS-CoV-2 Infection Diagnosis
Source: Diagnostics (Basel). 2023 Sep 20;13(18):3001. doi: 10.3390/diagnostics13183001 (PMC10529522; doi:10.3390/diagnostics13183001)
Supplement: Supplementary file 1 [file diagnostics-13-03001-s001.zip]

Archive with 2 entries (2 files):
- Supplementary Materials.pdf
- Supplementary movie.mp4
